# Supplementary material for: Developmental changes of cortical white–gray contrast as predictors of autism diagnosis and severity
Source: Transl Psychiatry. 2018 Nov 16;8:249. doi: 10.1038/s41398-018-0296-2 (PMC6240045; doi:10.1038/s41398-018-0296-2)
Supplement: Supplementary file 3 — Supplementary Text 1 [file 41398_2018_296_MOESM3_ESM.txt]

Supplementary Text 1.

Standard deviation of white matter (WM) gradient  as a proxy for motion.

To estimate the degree to which each image is contaminated with motion, we devised the following approach. First, we obtained a WM mask on the MNI152 template; then, the mask was eroded by five millimeters to ensure the remainder of the mask lies entirely within the white matter and does not overlap with any tissue of some other type, such as gray matter or cerebrospinal fluid. After that, the mask was registered to the subject space, after which the final T1 image was normalised to ensure there were no spurious effects of tissue contrast differences across the images. From that normalised image, a gradient volume was computed which captured the magnitude of change of tissue intensities within the image. Finally, the standard deviation was calculated for all of the gradient values lying within the eroded WM mask (referred to in the main text as the WM core).
