# Supplementary material for: Developmental changes of cortical white–gray contrast as predictors of autism diagnosis and severity
Source: Transl Psychiatry. 2018 Nov 16;8:249. doi: 10.1038/s41398-018-0296-2 (PMC6240045; doi:10.1038/s41398-018-0296-2)
Supplement: Supplementary file 4 — Supplementary Text 2 [file 41398_2018_296_MOESM4_ESM.txt]

Supplementary Text 2.

List of subject IDs used in the current study.

Subject IDs (NITRC), cross-sectional sample:

50643, 50645, 50646, 50647, 50649, 50654, 50657, 50659, 50663, 50664, 50665, 50668, 50791, 50794, 50797, 50799, 50800, 50801, 50802, 50803, 50804, 50805, 50823, 50772, 50773, 50774, 50775, 50776, 50777, 50781, 50782, 50786, 50787, 50808, 50813, 50814, 50816, 50817, 50819, 50822, 50686, 50689, 50690, 50693, 50700, 50704, 50705, 50711, 50687, 50688, 50691, 50692, 50698, 50703, 50706, 50707, 50709, 50710, 50745, 50747, 50748, 50751, 50754, 50755, 50756, 50757, 50724, 50725, 50726, 50727, 50728, 50732, 50733, 50742, 50964, 50966, 50967, 50971, 50974, 50975, 50977, 50980, 50983, 50986, 50990, 50993, 50996, 50997, 51001, 51002, 51006, 51007, 51009, 51014, 51016, 51018, 51023, 51024, 51032, 51064, 51065, 51066, 51069, 51070, 51074, 51075, 51078, 51079, 51080, 51084, 51085, 51086, 51087, 51088, 51089, 51091, 51094, 51096, 51101, 51103, 51104, 51105, 51108, 51110, 51111, 51120, 51122, 51124, 51129, 50953, 50954, 50959, 50961, 50962, 51036, 51038, 51039, 51047, 51050, 51051, 51052, 51057, 51058, 50233, 50234, 50235, 50238, 50240, 50241, 50243, 50245, 50247, 50250, 50253, 50254, 50255, 50259, 50261, 50266, 50269, 50271, 51132, 51133, 51134, 51135, 51140, 51142, 51206, 51208, 51229, 51237, 51241, 51249, 51250, 51251, 51252, 51253, 51255, 51256, 51257, 51269, 51273, 29057, 29058, 29059, 29060, 29063, 29065, 29071, 29072, 29073, 29074, 29075, 29076, 29077, 29080, 29081, 29082, 29085, 29087, 29088, 29090, 29092, 29093, 29094, 28778, 28787, 28795, 28808, 28810, 28811, 28820, 28821, 28844, 28743, 28744, 28746, 28748, 28767, 28774, 28785, 28792, 28793, 28806, 28812, 28828, 28837, 28845, 28847, 29275, 29277, 29286, 29400, 29413, 29430, 29435, 29449, 29482, 29484, 29305, 29316, 29319, 29321, 29325, 29332, 29341, 29346, 29348, 29349, 29350, 29355, 29359, 29365, 29379, 29380, 29383, 29384, 29386, 29395, 29399, 29402, 29414, 29419, 29423, 29425, 29427, 29428, 29429, 29431, 29443, 29451, 29454, 29455, 29460, 29464, 29465, 29467, 29472, 29474, 29475, 29476, 29478, 29483, 29276, 29278, 29289, 29344, 29411, 29412, 29477, 29298, 29299, 29300, 29301, 29304, 29306, 29309, 29336, 29337, 29339, 29343, 29351, 29358, 29364, 29369, 29405, 29407, 29421, 29432, 29437, 29438, 29439, 29440, 29441, 29442, 29444, 29445, 29453, 29457, 29459, 29462, 29463, 29485, 29181, 29182, 29184, 29185, 29186, 29187, 29188, 29189, 29190, 29191, 29194, 29196, 29197, 29198, 29204, 29206, 29208, 29210, 29211, 29214, 29215, 29220, 29226, 29227, 29230, 29237, 29238, 29239, 29240, 29241, 29245, 29246, 29247, 29248, 29251, 29252, 29253, 29254, 28931, 28939, 28940, 28941, 28986, 28992, 28956, 28961, 28979, 28983, 28990, 28993, 30155, 28897, 28905, 28906, 28908, 28854, 28870, 28883, 28895, 29096, 29097, 29098, 29101, 29103, 29107, 29110, 29111, 29112, 29114, 29115, 29116, 29118, 29119, 29120, 29121, 29122, 29123, 29124, 29126, 29127, 29128, 29129, 29130, 29131, 29132, 29133, 29134, 29135, 29136, 29729, 29735, 29737, 29739, 29750, 29753, 29755, 29757, 29758.

Subject IDs (NITRC), longitudinal sample (no overlap with cross-sectional sample):

51231, 51234, 51236, 51258, 51294, 51298, 51300, 51307, 51313, 51315, 50002, 50006, 50013, 50027, 50028, 50029, 50038, 50047, 50048, 50049, 50050.
